# Supplementary material for: Seeking Protection in the Heart of the Storm: Findings from a Grounded Theory Study
Source: J Nurs Manag. 2024 Jul 30;2024:6185455. doi: 10.1155/2024/6185455 (PMC11918800; doi:10.1155/2024/6185455)
Supplement: Supplementary Materials — Standards for Reporting Qualitative Research (SRQR) and an example of the process of forming a main category as a supplementary material file will be submitted with our manuscript. [file 6185455.f1.zip]

Archive with 2 entries (2 files):
- Supplementary Table 1revised   (2).docx
- Supplementary Table 2docxrevised_ (2).docx
